# Supplementary material for: Rehabilitation Capacity in South Africa—A Situational Analysis
Source: Int J Environ Res Public Health. 2023 Feb 17;20(4):3579. doi: 10.3390/ijerph20043579 (PMC9961618; doi:10.3390/ijerph20043579)
Supplement: Supplementary file 1 [file ijerph-20-03579-s001.zip]

Archive with 1 entries (1 files):
- ijerph-2050842-supplementary.xlsx
