# Supplementary material for: Rehabilitation Capacity in South Africa—A Situational Analysis
Source: Int J Environ Res Public Health. 2023 Feb 17;20(4):3579. doi: 10.3390/ijerph20043579 (PMC9961618; doi:10.3390/ijerph20043579)
Supplement: Supplementary file 1 [file ijerph-20-03579-s001.zip › ijerph-2050842-supplementary.xlsx]

## Sheet: Governance
	Which ministry is responsible for rehabilitation in the province?	Is rehabilitation included in health policy and legislation frameworks	Is rehabilitation included in the provincial health strategic plan?	Has rehabilitation been included within health provincial service planning processes?	How?	Is there a designated unit and/ or officer for rehabilitation within the provincial ministry structure?	Is there a dedicated provincial rehabilitation policy or legislative framework?	Is there a dedicated provincial strategic plan specifically for rehabilitation?	Is there a clear governance structure for rehabilitation provincially?	Describe this, including if it has a committee, steering group, technical working group etc.	Are there any mechanisms for coordination of rehabilitation between ministries?	Are there any national reporting processes and/or monitoring frameworks for rehabilitation?	Is information and evidence regarding rehabilitation service availability and uptake used to inform service planning?	Do regulatory frameworks for health exist and apply to rehabilitation?	Are rehabilitation users included in the governance and/or decision-making process for rehabilitation?	Is there an early childhood development (ECD) policy, and does it include early childhood intervention?	Are there inter-sectoral leadership and coordination mechanisms that include early childhood intervention (ECI)?
Province 1	Health	SW Yes, Included but very little info on rehab (Health care 2030; And APP (Annual Performance Plan) maybe with reference to XX	SW Yes? But limited; yes as above; DOE and DST- reference to legislation	SW Yes (limited)	Particularly at a local (facility) level- depending on the focus of the service – but Rehab is not necessarily a priority; ?understanding that rehab is not just about Province 1 Rehabilitation Centre;There is very little focus on rehab in high level rehab /docs UN – report Right of people with disability (annual reporting)	Yes, designated office – Service director – reports to dep directors of mental health- dep director reports to director (Service priority coordination) – reports to Director -	NO Not provincial- only national- Rehab Framework; Assistive technology	No; not a provincial strategic plan	Yes, Facility managers for rehab; sometimes rehab managers are at district level; Provincial rehab technical working group (currently suspended); Profession specific forums (ST; Audio; PT and OT) and various working groups e.g. AAC, depending on interests; Early hearing detection working groups; Metro service rehab groups; What is the coordinator between the different groups/committees ; there is…	See above	Yes, e.g. Right to education; XX to check (various platforms are available); Province 1 Rehabilitation Centre has close communication with DOE when required e.g. child returning to school Closer collaboration needed with Social Development e.g. when patients are discharged- to ensure that there is support for the patient	YES In National APP- Ideal Clinic; rehab teams at district level; NDOH is looking new rehab indicators (in addition to WCs; hearing aids issued;	Yes. Data used to motivate for additional funding; but also on dependant data accuracy which is sometimes limited. Unsure how the data is used for planning at national level; Info was once needed for the presidential address on rehab	Yes, Same as other provinces	YES Disability health forum (in planning) was started to give platform for organisations for people with disability Tenders- consult with therapists and they may obtain feedback from end-users.	Unsure – XX will check (falls under DST)	NR
Province 2	Health	SW Yes. VERY Limited	No. Just count Assistive devices - need to expand on assistive devices; limited visual devices issues	SW Yes, but limited and little rehab input is ever included	No recognition of what therapists do/go the extra mile. Consumers need to advocate for rehab; How do patients value rehab? Provide input but rehab info never included - need indicators – difficult because not all therapists have access to computers, etc. Often rehab not visible in oral health.	Yes. Three rehab managers, one deputy directors report to director of oral health/specialised programs (changed to therapeutic report);	NO Not provincial; National Rehab policy done in early 2000s; AD guideline also available	Yes. there is a rehab strategic plan. Elma to email it	Yes.	There are management groups; assistive devices com and rehab com and PT, OT and SLHT exco’s (operational issues). Also, clinical committees – stroke com; visual impairment com; CP com; ECI com, Mental health rehab com, spinal cord injury group etc. The clinical groups drive clinical services (training; guidelines, outcomes (tier 3 docs); there is a structure; not working very well – mostly operat…	Yes. Mostly working with social services, office of premier disability desk and education but not cohesive drive for coordination	Yes. Reports used to plan tenders, know no of hearing aids and wheelchair conditions; 14% of all WCs for CP children – 25% of total costs of Ats? At national forums; updates on activities, stats from all rehab professionals.	Yes. workload info (hours spent on clinical work; student training, admin, count visits) not used sufficiently used to plan services) Elma will get stats	Yes. IDEAL clinic; IDEAL Hops; office of health standard; HPCSA; SAPHRA regulations; SABSfor AS; Problem these standards specifically speak to rehab; What are the min outcome of services.	Yes- somewhat. Input is sought but networking is needed to ensure that rehab is included in decision making process;	Yes. Policy done by National social development.	YES Province 2 health has a implementation guidelines; linked to other programs – challenged by DOE or Dept of social services at provincial level
Province 3	Health	SW Not all policy framewerks, It is inlcuded in provincial PHC framework	No	Yes.	Own allocation of funds for rehab programs	Yes. What is the structure?	NO; only National Rehab Policy 2000 (old)	No	No		No. Not functional	No	Yes ? Database: AT; CP clinics Registers - Patient stats to tally	Yes. HPCSA	No	No Social department	NR
Province 4	DOH (therapists also working in department of education – special schools (unsure how many therapists in DOE) ; District teams (also work for the DOE-)	No- was a temporary provincial framework but not yet approved (due to COVID)	SW Limited- We are covered in the Cluster of NCD planning and we have elements on AD's. Rehabilitation not specifically included.	yes, rehab Rehab only included in service planning processes	(costing, etc.) – costing done at district level and facility levels	Yes, Deputy Director (pringle) Rehab and Disability services; Reports to?	No, used the national rehab framework	No; Yes. MOP has a strategic plan MOPs there are standard SOPs) - Assistive device Provisioning Policy P/01/2019/Rehab; Also a provincial Assistive Technology Policy	Yes, Chief Director primary health care; Director for NCDs; Directorate of sub- directors (4 and rehab is one Sub-directorate rehab is one of the 4 sub-directors); District Rehabilitation and Disabilities Services Manager (district level Facility-Medical managers (supposed to have allied health managers at facilities but post not filled) MOP: Chief Director Hosp service; Deputy Director MP; Assis…	Provincial Rehabilitation Forums Provincial rehab forum for coordinators (for 3 district coordinators) District specific rehab forum Profession specific forums (functioning at provincial level) Specialists groups (Assistive device working group, etc.); Also district CBR forums; [ District CBR Forums with DPSA , District Learning Disability Teams with Dept of Basic Education DBST	YES Work closely with Office of Premier (office of disabled persons); Disability Forum (in office of Premier)- aims to integrate sectors wrt people with services; and monitor services to assess compliance with the needs of people with disability; SASSA has dedicated teams for disability grants (therapists at facilities assists with assessments as needed e.g. children who need ADs/ work placements…	SW Yes, limited nationally; National level – hearing aids and wheelchairs (numbers issued); Provincial and facility – quarterly and annual reporting on challenges and plans to address these; Devices; budget on expenditure; patient contact (numbers of patients and number of contacts); training issues and community development issues; Also number of staff as well as new appointments and resignation…	yes? Info on patient numbers (number of times patients are seen) trends in needs and how to channel services	YES HPCSA; Policy on the right of people with disabilities, Facilities; Monitoring of infrastructure and equipment (and ADs); and HR In Ehlanzeni district we have facilities training (Content include Pt care, outreach and home visits, support of NGOs in the community, CEU presentations for support staff, Projects that are sustainable) WITS OT & PT 4th year Students for Rural Block If yes, describ…	Yes, somewhat;Rehab is included via the NCD directorate – can be improved (rehab also included in strategic planning but the challenge is including rehab recommendations – rehab not viewed at strategic level and view that it is only appropriate at operational level; DPSA is the voice of the community in decision making (but not included in strategic planning)- can raise issues directly with provi…	YES ECD Policy – under DSD (Department of social development); It is now also compulsory for childcare workers to get a diploma in ECD, and it included child development ; The platform we have is when they are at school going age as I indicated above and guided also by the SIAS Policy; ECD is moving to DOE ECD Policy inclusive of ECI (yes in ECD policy)	Yes, DSD has forums where key issues are discussed (included DOE) and rehab directorate is involved.
Province 5	DOH	YES White paper on disability; monitoring report for office of premier. Report on strategic planning and management and legislative environment, Specifically for rehab is on assistive devices Yes, there are legislative framework; provincial (to submit) and national Framework rehab	SW Not sure ; never looked at it but tried tracing it. There is a national directorate for rehab	SW No- limited	No - Rehab not well included in health service planning; it is included but hidden e.g. ideal clinic but there is no direct focusing on rehab (not client focus)	YES At provincial level; Chief director for clinical support services; Director post not filled; of which AH has a deputy director (XX) ; included rehab and ortho clinical profs (radiography dietetics); 8 professions; report to chief director	No – not for rehab	YES Province 5- yes, strategic plan developed for rehab by deputy director; been in position for 1 year; developed a strat plan based on Gauteng plan; needs consultation (early stages)	Yes.		SW Province 5- there is a high level intention and there are mechanisms but not operational	YES Forum feedback nationally; assistive devices (issued type ); each professional group report to forum (very comprehensive); ** XX will have a look at the OT report** - XX will send us the OT report; Not sure how information is used to monitor frameworks	SW Not really -Very difficult to do planning as info is old; Previously info on each unit of facility was available for planning; current data is fragmented and can’t be used for planning; not well reported; Should we able to use Forum reports for planning; Unsure how forums reports are used at national levels; avenue to explore; Recent change- each hospital has AH manager (appointed in system- c…	YES SABS; HPCSA;	NO They used to be included- not currently; office of premier – all are people with disabilities;	NO They used to be included- not currently; office of premier – all are people with disabilities;	NR

## Sheet: Finance
	Is there an allocated budget for rehabilitation?	What is the annual public expenditure (province) for rehabilitation?	Is there an allocated budget for assistive products?	What is the annual public expenditure for assistive products?	What is the annual total health expenditure?	What are the major health financing mechanisms? Name these mechanisms and describe if and how rehabilitation is included?	For insurance-based health financing mechanism, describe the levels of coverage in the population and criteria for enrolment. Do any population groups or diagnoses get excluded?	Which type of rehabilitation is covered by which major health financing mechanisms?	Are there any financing mechanisms that include rehabilitation targeting children with developmental delays and disabilities?	Does the government contract agencies, such as nongovernmental organizations (NGOs) to deliver rehabilitation services – either within, or separate from, major health financing mechanisms?	What is the percent of out-of- pocket (OOP) health costs in the country? Is there specific information in relation to rehabilitation? What are the typical OOP costs for rehabilitation in a government facility?
Province 1	Yes	Unclear – difficult calculate the total budget because of different perspectives; Service director does not have a budget	Yes	The amount is not known; Allocation given to institution (district level) and further divided at allocated	Province 1 - unknown	All government funds; donations sometimes received; Road accident and WCA patients (additional income stream)	Public health free- grading system depending on income	All levels	Allocation done at facility level (if done for children- children are prioritised)	X/Y will check	Free/depending on income
Province 2	Yes. Unsure what proportion it is of total provincial budget (not sure what is the total budget for rehab)	(not sure what is the total budget for rehab) Only DOH budget Staffing budget – stayed same for past 5 yrs (no new positions) XX to check	yes, Budget has increased – adjusted according to inflation	XX to check	Unknown: XX to check	PFMA (public finance monetary act – very strict ACT; attempt to reduce fraud; issue is that it is tough for NGOs to become part of the ACT	Free for people with disability (criteria – people that will be eligible for a disability grant)	All levels; home visits -staff based at clinics (CHCs are large with therapy space) Cardiac rehab not done a lot.	No special budget for paeds		Specific information about rehabilitation OOP costs: NGOs for orientation of blind people – Possible but huge administration challenge Typical OOP rehabilitation costs in government facility : No OOPs
Province 3	Yes. Health	? Budget : includes OMP +- R54 million (all inclusive)	Yes. R. Manager decides +- 21 Million Once loaded - shifts between categories, can be submitted supplier delays	All of R24 million Are assistive products included in rehabilitation expenditure? Yes	Unknown; ? total budget	DOH NGOs ( give services / devices )		Salaries Assistive Medical	2020: R300 000 for small equipment No special budget Additional budget in pipeline	LDS; tenders not yet awarded	OOP, support/ modifications at home/ carers
Province 4	Yes, there a provincial budget for rehab (budget included HR of provincial staff e.g. director, admin at provincial office, etc., procurement of ADs (only for backlogs and OMP devices) and other services and NGO partners); 2021 financial year (R4.5 million); Amount for facility budgets will vary between facilities (Rehab submits a an operational budget which includes ATs and consumables – varies …	Rehab budget at facilities (separate from head office budget)- facility budgets cover consumables, Each facility budget for own HR (staff salaries); and AT budget per facility; Annual (rehab) expenditure for rehab (province): • Provincial office (R4.5 million) • HR - ? calculate estimate • Facility- based budgets (to obtain ranges from XX) MOP Provincial budget is for MOP 4.4 million it doesn't i…	Yes, (see above) At provincial and facility levels	If from multiple ministries, then include amount from each. Provincial (for AT backlog); varies annually: R600 000 (2021) – does not include MOP Facility level (e.g., wheelchairs for district; MOP: total of 4.4. Million (overall budget)	Unsure -XX to get info	Government (National treasury)	Children under 6 and persons with disability (free or subsidized); Elderly (above 60) free Other pay on scaled - income	Inpatient and outpatient hospital-based, outpatients (primary and community-based; outreach)	Children with special needs -free healthcare	Organizations contracted: Disabled People SA Services delivered: Community based rehabilitation (appoint community members e.g. parents of children disabilities, persons with disabilities; service includes peer counselling; home visits identification and referral for any government support (not only health e.g. housing/ social grants); also assist with ADs when there is a dire need Annual amount …
Province 5	yes, Provincial; Budgets (for consumables) are done at hospital level; huge pool budget for clinical support; Each facility decides on how much funding is allocated to rehab consumables) central level (provincial) level, only budget for assistive technology is managed; Staff is a central budget – Equipment – central but often rehab does not benefit Biggest concern is operational expenses HR- huge…	Provincially – see budget allocations above Assisted technologies – shrinking every year; About R8.1 million for province ; not enough – medical prosthetics were none existent (R1.8 mil); Procurement challenges	yes	Also donations from NGO – currently intending to extend; only 300 specialised wheelchairs	Unsure - Provincial amount?	Government funded	NA	Inpatient; outpatient; outreach (home visits/ school visits/ clinics/ work visits) – CHWs trained in rehab (a few only)	No special funding – budgeting as described above;	No contracts with NGSs in Limpopo	Typical OOP rehabilitation costs in government facility: Free healthcare

## Sheet: Human Resources
	Considering all government and private health services, which, if any, of the following rehabilitation professionals are available at the primary healthcare level?	Considering all government and private health services, which, if any, of the following rehabilitation professionals work in secondary hospitals?	Considering all government and private health service, if any, of the following rehabilitation professionals work in tertiary hospitals?	Considering all levels of health services in the country (often more than primary, secondary and tertiary), list each level and mark if rehabilitation professionals are available.	Is the national rehabilitation workforce augmented by international professionals (i.e. those from other countries)? If yes, select the professions to which this applies:	What is the average annual salary (on graduation) of a rehabilitation therapist (physiotherapist, occupational therapist, speech and language therapist)?	Are any salary or in-kind incentives offered to rehabilitation professionals (e.g. scarce skill allowance, car or housing support)?	What is the average annual salary (on graduation) of a medical doctor and a nurse?	Which, if any, of the following mechanisms are currently being implemented to scale up rehabilitation workforce?	What support and supervision mechanisms are in place for rehabilitation personnel?
Province 1							Only rural allowance; once off uniform allowance;		Not aware of any mechanisms; at facility level, staff motivates for additional positions	Yes, supervision model is in place e.g., head of depart / can be at district level; Forums and other rehab staff offer support; Skill development – one-on one in service training or CPD courses which are funded by the skills development fund; emotional support provided by Metropolitan
Province 2	Prosthetists and orthotists	Prosthetists and orthotists	Prosthetists and orthotists		Prosthetists and orthotists	XX	OSD in place Rural allowance in place		Government-led planning (provide details): Very little mechanisms in place ; not posts to retain com serves;	Bigger hospitals have sufficient support; clinical manager per facility who can support staff; Massive problem in district hospitals as there is only one PT/OT etc. Central office then supports district office. PMDS (personnel management and development services )
Province 3	Prosthetics and orthotists. ? Total					Check R	Excellence award Rural allowance Housing Performance progress Once off for obtaining PG degree	Check	Government-led planning: None Government scholarships for rehabilitation personnel: Bursaries UG	District / Regional forums Provincial forums Advisory com Paid CPD training Provincial support Student supervision *[speech students not in Province 3]
Province 4						Salary for rehab professionals: R317 976 Salary for Technicians:R210567 These are all entry level and not higher notches and grades		Salary for Medical Officers: R821205 Salary for Professional Nurses: R256905 These are all entry level and not higher notches and grades
Province 5

## Sheet: Service Delivery
	Are there specialized, high-intensity and longer stay rehabilitation centres/wards/ units/hospitals for people with complex rehabilitation needs?	What is the total number of dedicated rehabilitation beds in the province (if any)?	Is rehabilitation integrated into tertiary health care in both hospital and clinic settings?	Is rehabilitation integrated into secondary health care in both hospital and clinic settings?	Are inpatient and/or outpatient rehabilitation services available in tertiary and secondary level hospitals?	Is rehabilitation integrated into primary health care?	Does the country/province have a defined package of services for provision of primary health care?	If yes, are rehabilitation services/ interventions integrated in the package?	Are there rehabilitation services being delivered in the community? Describe the range of community- delivered rehabilitation services.	Are community-delivered rehabilitation services available across all districts in the province ? Describe coverage.	Is informal and self-directed care widely occurring in community settings? Details of its occurrence:	Is rehabilitation available in acute care – e.g. within intensive care units, emergency departments and acute medical wards?	Is rehabilitation available in subacute care – e.g. within general hospitals, outpatients, and rehabilitation centres?	Is rehabilitation available in long-term care, e.g. within long-term care facilities, day centres, and community centres?	Is there hospital-based paediatric rehabilitation for children with developmental delays and disabilities? Describe these.	Is there paediatric rehabilitation for children with disabilities or developmental delays delivered in the community? Describe these.	Are mechanisms in place within health services that support early identification and referral for children with developmental delays and disabilities?	Is rehabilitation provided in schools, or for school-aged children?	Are there programmes available for children with specific developmental delays and disabilities?	Is there an early childhood intervention network, association, or programme operating in the province?	Are data on rehabilitation needs in specific target population group available?	Are there any rehabilitation programmes designed to meet the specific needs of a target population?	Is there rehabilitation that targets older people, e.g. fall prevention programmes, programmes addressing frailty?	Is there rehabilitation for people with vision or hearing loss?	Is there rehabilitation for people with mental health conditions?	Are there national clinical practice guidelines, models of care, standards and protocols that support delivery of effective evidence-based rehabilitation services?	Are there effective referral processes, care pathways, case management and case coordination practices that support timely delivery of rehabilitation along a continuum of care?	Within rehabilitation, are the practices of goal setting, multidisciplinary teamwork and measurement of functioning outcomes utilized? To what extent are they utilized?	Is the practice of person-centred care commonly used in rehabilitation?	Is there a system by which rehabilitation is regularly monitored for quality, e.g., quality assurance programmes, facility level accreditation programmes, service audits and regular service user feedback analysis?	Comments and additional information
Province 1	Yes. 156 beds (Province 1 Rehabilitation Centre) Amps managed on outpatient basis due to priority needs Outpatient department as well-mostly for assessment and seating YES	156 (Province 1 Rehabilitation Centre)	No - only hospitals. All hospitals (speech; audio and physio); No- not all clinic settings	SW Yes but limited. MD team (mostly) Clinic settings- Yes (therapists present at most clinics; may just have outreach; Some clinics have only one therapist ) ** How well rehab is truly integrated into the different levels of care (i.e., services etc) is questionable/ unknown at this stage e.g., seating ** ** unfortunately if tertiary level care is sub-optimal, the prognosis of the patient is hamp…	Both YES	SW	No - Reference is made to referral to rehab in the PACK guideline; But it does not contain specific rehab recommendations;	No – **Ideas – what is the min care that should be offered at primary care **	Yes. Rehab care workers at community level – work closely with rehab professionals (linked to a district-based therapist); Home visits (Primary care therapists) YES	SW Partly; all urban but not all rural; Details of coverage: ? District X – therapists are based on hospitals and doing outreach	SW Province 1 Rehabiltation Centre has peer support groups and home-based carers; Barriers: red zones (safety concerns);insufficient carers-care mostly once per week (resources); Family circumstances or no family support	SW NOT all units; Yes in intensive care units, Not in emergency departments: and acute medical wards? YES	Yes YES	Only Province 1 Rehabiltation Centre SW	Yes. Red X (CP clinics etc) ; Hospital X paeds; district hospitals ( YES	No. Therapists present but facilities for paeds may not be optimal and ? competency of therapist	SW Unsure - ? ECD policy (DOE); XX to check ; neonatal hearing screening; Screening programs in place (XX check); Multi-sectoral referral policy for children at risk	Yes. Details of programmes delivered and the coverage: In special schools; DOE realm ; DOE employs therapists in special schools (not sure about mainstream schools); XX send policy ; School health policy (collab between DOH and DOE) YES	Yes. CP clinics at RedX; programs for children at Orthotics centre in Surburb X = Province 1 Rehabilitation Centre satellite site (and outreach is also done) YES	Unsure because ECD falls under DSD NR	NO	Unsure NR	No- Not aware of specific program for older people/falls but services are offered; but on admission the frailty of the patient is assessed;	Yes. Vision – provision is outsourced; Hearing aid – yes within the public sector YES	Yes. Variety of psychiatric hospitals and wards at different hospitals – lists /data is kept and Updated annually YES	SW Not many - Only Stroke at national level; provision of assistive devices (needs to be reviewed); Outcome measure strategy at Province 1 Rehabiltation Centre on admission and discharged – and discipline specific outcomes ? Needed – especially for new staff; Province 1 Rehabilitation Centre currently trying to obtain clinical guidelines for all components of ICF (e.g. bowel and bladder function)…	YES Yes, referral processes and rehab care pathways in place (dependant on resources of a specific facility); Speech therapy developed specific referral pathways to ensure that each person with a specific dysfunction receives care. Case coordinator at Province 1 Rehabilitation Centre (liaison person between family and patient and admin functions-therapist; one of the team members that manages the…	Not really- Sometimes utilized. We need to check- dependant on facility; not centrally managed. SW	Unsure - depends on facility NR	YES Occupation specific health compliance; Office of Health Standards compliance (National process- starting with district and regional and then move to other levels of care); specifically aimed at equipment, but also protocols, etc. Ideal clinic and hospital – rehab User feedback mostly with reference to complaints (processes at each facility for complaints and procedures- currently not possible…
Province 2	SW Total – 5 facilities (total bed capacity is 130 in total for all five facilities); private sector in Gauteng has more than 400 beds; spinal cord/stroke/head injury/ TBI/ etc. No paeds rehab beds for public sector – children with head injuries/ spinal cord (thus, has to be in general paeds ward); Outpatient care- five facilities for longer stay have outpatient facilities but also refer to clini…	? Total rehabilitation beds : WCRC; Witrand and Gauteng	No - only hospitals; not all clinics	Yes; but not all clinics SW	Yes	No- not defined package of primary care; patients discharged early by some hospitals where is not a lower-level facility; thus the package of care differs as some patients are more acute than others; Package does not exist – tried but did not work due to issue highlighted above i.e., clinics sometimes manages patients that should still be in hospitals Also, developed min equipment list.	No. Not defined; need to establish the needs especially since patients are at varying levels of needs for rehab.	No. Outline the rehabilitation services: Hybrid service; outpatients; more acute patients pose the risk of becoming lost to the service/system; Need better follow-up system (IT system) – referral policy is a problem and continuity of care is sub-optimal.	Yes. Clinics; outreach; no community workers; home visits. Any condition can be managed at community level. Agencies – Government and NGOs (APD- caregiving; caring and training of carers; their trainers are trained to manage people with disabilities)	ELMA (unsure) – send outreach to clinics NR	Details of its occurrence: Only hospital has care support for CP; peer support is almost non-existent SW	Yes ICU;	Yes	Not all SW	Yes. Hospital and ECI programs	Yes. Community (and individual rehab) groups at the clinics – MD care available at most -about 50% (OT; SLTH and PT)- at the clinics where rehab is available, there will be a MD team; 400 clinics (many are maternal/very small )	Yes. ECI program (all districts and annual training and ++ training with community service therapist)	No. Only in the special schools situated in the ministry of Education; school- based children seen in hospitals.	Yes. Many community/clinic groups for CP; all seen but not via a special program;	Yes	No. Based on needs	No	No. There may be a need to identify how many frail older people are unable to access services.	Yes. NGO paid for Orientation and mobility;	Yes. Comprehensive – in acute, sub-acute , long term and NGOs (outreach); improving ; OTs appointed;	SW ONly National clinical practice guidelines: Stroke guidelines (WHO guidelines in process) Models of care: (levels of care) Standards: Standards, as stipulated are not appropriate for rehab due to different types of care (perhaps define the outcome of the min level of care e.g., mobility and self-care (patient centred -more time needed with family) Protocols: In the process of updating several …	SW Not good;. There is a doc on how referral should happen – needs revision and not effective; no case manager;	SW Sometimes utilized – mostly in rehab hospitals; no clear guidelines;	SW Sometimes utilised – patients discharged very early and there is thus not enough time family training During COVID- family members could not visit and get used to the “disability” of family member; this was very traumatic for the family when they were asked to collect the patient; Flexibility and tailoring done as much as possible -	Yes. Ideal hospital/clinic; office of health standards; - not all measurements (including equipment) good for rehab; standards are not always realistic; Province 2 implemented audit for record keeping -peer review system developed in all departments; based on pre-defined standards (HPCA standards are comprehensive); no E-record keeping
Province 3	No	0	No- only hospitals, not clinics	Yes; mostly but not all clinics	Yes	No;Only 2 districts (9 districts in EC)	No	Package of services for provision of primary health care: Yes Rehabilitation services/interventions integrated in the package: No Ideal clinic [rehab facility and equipment included - never any posts for rehab at primary care even at new facilities]	SW Yes but limited; explanation needed	No, only have visits for specific cases Mostly outreach to clinics	No	SW Not all; in ICU No rehab in emergency Have in intensive care	Yes	Not all SW	SWonly CP clinics (multi D) Not other conditions	No	Yes Ward rounds Neonatal / Prem	No School health - hearing screening by nurses currently Scholars go to hospital. Supposed to be done acc to integrated school policy. Done at special schools by nurses?	Yes. CP, learning disabilities, autism, intellectual disability, club foot Special schools: Check number from Amanda	No. Not good. Link between health and social dev. Falls within social development	No	No	No. Directorate on its own	No. Opt services not up to date. Do attend to them as they come, currently advocating for it. Not yet - in the pipeline services not up to date	Yes. Mental Health is a directorate on its own, but do have therapists in institutions	No - National clinical practice guidelines: Very few. FSDR, AT & National Rehab Policy, stroke Models of care: None Standards: Very few. National Core Standards not applicable to rehab	SW Very few. Provincial referral policy - not appropriate to Rehab - medical Patients have to travel far for services, trying to design their own	SW Not commonly utilized. Only bigger facilities have, working towards.	SW Sometimes utilized. Depends on availability or resources. Mostly not implemented due to lack of time.	Yes. All facilities have quality assurance.	Resources is main challenge - lack of human resources and continuity. Non-availability of supervisor Often manned by comm serve & next year there may not be someone
Province 4	No	0	No; only hospitals	SW Only most hospitals; not clinics	Yes	NO	NO	NA NO	SW Limited but Yes; explanation needed	SW Details of coverage: (outreach) Total number of districts: online tool Number of districts covered: online tools	Yes NGO provides peer support and referral; also self- help groups in communities; people in communities with disabilities who have their own groups for self-management and support; also do community projects e.g. income generating projects	SW Not all; in ICU but not emergency departments	Yes	No provincial long-term facilities	SW Only Hospital based CP groups; Hospitals also do outreach to ECD centres; also visits social development stimulation centres MOP do provide prosthesis to patients to remainder of their life, if that counts as long term care.....	SW No rehab for children at community level (mainly hospital -based) ** In community settings, in XX we have OTTC's – OT technician community) as part of Rehab team; link between hospital based-rehab and primary care team	SW Some hospitals identify high-risk children; not good mechanisms in place for developmental delays	No; DOE – only in special schools DOE (speech project- district based teams; severe to profound learning project; screening, therapy and consultations, etc.)	YES Hospital-based CP groups; used to have autism group	NO	NO	NO	No- Outreach to homes for elderly – MOU signed 2014 to support homes for elderly MOP has amputation clinics that are MDT, otherwise one on one care	Yes, all (OMPs – linked between rehab and eye unit)	Yes, mental health support by rehab in all hospitals and outreach ( Complete functional unit at tertiary facility (X and Y ) – fully functional mental health unit (MultiD, specialized unit)	SW Not really - only National clinical practice guidelines: ADs; Stroke Guideline Models of care: interdisciplinary; social model; mainly face-face in hospitals and outreach (and more ID) Standards: Clinical audits implemented (not all hospitals) using E-system; check random clinical records; was health promotion included? Standardized recording of management session (in place) – assisted therapi…	SW Limited - National core standards (include referral policies) and the Ideal Hospital Guide- although not specific for rehab; MOP – have SOP for referral (although it is limited); [OTs and PTs: Developed pathology specific SOPs; updated last year; Speech (also working on similar docs); these are mostly clinical guidance]; Not aware of aware of any case management and coordination practices (MOP…	YES MD team – frequently utilised Goal setting – frequently utilised; UG training is also a problem – because some universities focus on MD team but not all and some graduates do not know HOW to work in the team. Functioning outcomes- (MD teams provide feedback on weekly basis); Not routine outcome measurement MOP only have a MDT clinic for amputees, but its not measured or outcomes recorded....	YES Rate the extent to which person-centred care is utilized and list the common practices: Always utilised; Education and empowerment: Often provided (language often a key barrier; no official translator; In XX a marketing pamphlet was initiated (translation into vernacular)- but still difficult as some of the terms not existent in Zulu and this then demands the use of vernecular speaking therap…	YES Ideal Hospital (developed by Office of Health standards compliance) assessment for facilities. At Hospital X – has a quality assurance committee (also suggestion/complaint boxes at ALL hospitals)
Province 5	No. Patients are just kept longer. Rehabilitation bed capacity: No specific rehab beds (spinal cord goes to Province 5 rehab); Some in private rehab units Rehabilitation outpatient/day programme capacity: All facilities (40 hospitals); CHC – just outreach by hospital therapists. Operated by: Government	0	No. Integrated into hospital settings; there is a rehab referral pathway - not sure how effective it is	No. Integrated into hospital settings; there is a rehab referral pathway - not sure how effective it is	Yes	SW Somewhat; only outreach	No	NO Not specifically	SW Limited but Yes- mainly outreach by government therapists; outreach to NGOs;	Yes. Details of coverage: All covered (all clinics have a linked clinic to which outreach is delivered)	Yes. Carers; unsure re support groups	SW Not all - ICU and medical room (not ER)	Yes	No	Yes, mostly CP; MDT specialty teams in hospitals (esp CP); all hospitals- unsure how active these are;	No.Only outreach (weekly basis)	Yes but unsure if . School outreach team is still active – not sure how active they are anymore; SLHT and optom	NO Not DOH therapists but therapists employed in Education sector; Health sector therapists do not outreach to schools	Yes. Yes, with CP; more children with autism accessing services- unsure if clinics are available: club foot – will be with MOP centres (5); Therapists provide services at facilities ; not many special services for special paediatric conditions	No	No. There is a need for these target groups	No	No. Only outreach to old -aged homes	Yes. Low vision clinics and hearing aid provision ; Clients referred to NGOs for mobility training	Yes. Mental health review boards (72 hrs observation ) at each hospital; (dr; OT. Social work and nurse ) ; 3 psychiatric hospitals in province ; MDT team at each of the pscyh hospital (OT ; PT social work and Nurse and Medical doc)	SW Only one; National clinical practice guidelines: Very few (1) Models of care: None Standards: Very few (office of health standard compliance – generic); Standard on assistive devices); ? doc on psychiatry Protocols: Very few	NO No care pathways; XX to check for provincial referral process (all services including rehab)- no monitoring; Paper-based referral to different levels of care (shortcomings e.g. not adequate along continuum of care etc. towards re-integration ) ;not sure about the end-outcomes of clients who referred rehab -many clients opt for disability grant	SW Sometimes utilized. Not many people using the outcome measurement booklet; is multi-disciplinary really happening (needs to be checked)	YES Frequently utilized. Clients are assessed on individual basis; caregivers and patients receive education.	No. Facility accreditation program – Regular audits not happening anymore; Hospitals are doing self-assessment checks now (national core standards)

## Sheet: Assistive Technology
	Does the province have a strategy, plan or roadmap that incudes assistive products (AP)?	Does the province have an essential list of APs?	Is there a financial mechanism /scheme that covers or subsidizes the cost of AP?	Are there taxes and duties on imported assistive products and or their component parts?	What regulatory mechanism are relevant to AP? Any quality or safety standards before AP can be placed on the market?	Do written guidelines or service standards exist for the provision of AP?	Who are the main stakeholders who procure AP in the province?	Are there technical specifications available to guide procurement of assistive products? If so, for which assistive products?	Who is the key workforce that provide assistive products? Please specify the key personnel who provide AP across the 6 domains of AP.	Which types of AP are available within the province?	Are there quality regulations or safety standards for AP that need to be met before they are made available to users?	Are there service standards for the provision of AP? Who sets the standards?	Comments and additional information
Province 1	No. Not an explicit strategy for AT	No. We did not adopt the WHO essential list – thus no list in SA	Yes. UPFS – Uniform Patient Fee Schedule (sliding scale based on income of the patient and if the person is categorised as a person with a disability/ older people/children if parents are unemployed/ dependant on financial status of family	Hearing aids are all important – national treasury deals with taxes	Yes. Quality standards are detailed in the tenders; there are specific standards for specific devices; SABS – check detail on with Maluta (wheelchair testing) Clinicians are not always sure which testing are being used; At therapeutic level: clinicians also assess quality and check if the device meets specs as outlined in the tender e.g., Material used for burns (pressure garments) are sometimes …	Yes. WHO training guidelines are used in the provision of assistive devices (esp for seating assessments); Hearing aid policy (needs revision) is also used; ? compliance to these guidelines post CPD training e.g. on seating ; not sure about practice patterns post training on the guidelines .	Decentralised budget; facilities procure AP needed for the facility from approved supplier who was awarded the provincial/national tender e.g., WCRC has min and max levels for devices and facility has a budget; Tenders are done at provincial level and all facilities provide input. Specialised devices or devices that are not on tender: a different procurement process is followed (“buy out”); quote…	Yes. (basically all items that are on tender) Wheelchairs; cushions; back systems; audio equipment	Mobility products: OT and PT Hearing products: Vision products Audio: Communication products: SLHT Self-care products: OT Cognition products: OT/SLHT	MOBILITY (all available- many wheelchairs produced nationally; prosthesis -imported) VISION (all available-managed at district level; each district has their own contract) HEARING / COMMUNICATION Hearing aids (digital) and batteries (yes) Alarm signallers (not regularly issued? Check) (Communication boards/books/cards (yes) SELF CARE / COGNITIVE: Incontinence products, absorbent (yes) Charis for …	Yes. Specs same as described above – National treasury or provincial website depending on the tender	There are good service standards for national wheelchair seating training (based on WHO guiding principles and encompass many components of service standards; but not sure if composite service training is available for all APs.	Although tenders are available; sometimes devices can’t be prescribed due to budget limitations – aim is often to reach more people and sometime not possible to provide the best AP option for the patient/user (despite WHO guidelines); mainly due to limited funding; Devices for daily functions/living e.g. tap turners are available; High tech AAC not currently available (investigating how it can be…
Province 2	Yes	No.	Yes.	Unsure	Yes. SABS (not great for crutches and wheelchairs)	Yes. National guideline and in Gauteng, there is a draft implementation guideline	National wheelchair and hearing aid tender; OMPs provincial tender	Yes. Detailed specs for tender processes	OT and PT: mobility Audio-Hearing Vision – Optom and OT (orientation and mobility instructors - NGO Communication products: Speech (AAC) Self-care products: OT (self-made) Cognition products:not available	MOBILITY -all made locally (sometimes the control for powered wc imported and some of expensive pressure relief cushions) VISION (all available; and mostly made locally) HEARING / COMMUNICATION (all available; and mostly made locally) SELF CARE / COGNITIVE (all available in SA but not issued by DOH; incontinence products occasionally issued by pharmacy)	Yes Details:see above	Yes. Patient’s must be assessed by trained by a trained HC worker; prescription must meet patient’s need; training is required; sign agreement if not in use anymore; **maintenance of devices is problematic – especially repairs of larger equipment **
Province 3	No. Non-compliance of therapists/ O&P that influences lack of implementation.	No	No Name of scheme: O&P - Program 7 Beneficiaries: All rehab professions/ services Percentage of population covered by scheme: meant to be 100% Details of scheme, including if assessment, fitting, training etc is: Scheme only for devices HPTDG Training etc from skills development grant national.	Yes. Use supply chain processes	Yes. SAB - parts of terms and contracts	Yes. Supply chain policies.	Main Stakeholders: Wheelchairs, prostheses and hearing aids Bulk purchase. From whom: O&P Yearly tendering. From whom: O&P- National Treasures - Tenders Individual need. From whom: Therapists Depends on tenders provided by national National - O&P - therapists RT Tenders Procured from province through national treasury	Yes. End users (therapists) advise national - Developed by therapists All products	Mobility products: Physio & OT Hearing products: Audio Vision products: Outsourced - NGO for assessment Communication products: Speech Self-care products: OT - Not on tender- OTs make it themselves Cognition products: Not available	MOBILITY Manual wheelchairs, assistant controlled Manual wheelchairs, for active users Electric/powered wheelchairs Walking frames and Rollators Canes/sticks (including tripods, quadripods) Crutches, axilliary/elbow (Not always available) Therapeutic footwear; diabetic, neuropathic, orthopaedic Chairs for bath/shower/toilet (Only recommended) Orthoses Prostheses Club foot braces (When available) …	Yes. All suppliers send for quality check.	Yes. Guidelines on standards of AT ?available	Budget not sufficient to cover needs, always a backlog. Not set percentage of budget, no specific person that allocates budget.
Province 4	There is a National strat plan that include assistive devices (not provincial plan)	Refer to WHO 50 priority assistive products (APL11) if needed. No – but the new ideal hospital there is a section on assistive devices (as a sub-section) – but there not a list of minimum type of AP	Selected Free AP: (< 6 yrs is free) and then cost to patient is charged according to income (for all Aps)	See other provinces	See other provinces	Use HPCSA guideline on who can issue what? Provincial guidelines/policy on who is eligible for AP Provision of AP- HOW? (Have guidelines but only for selected products) National AP guideline	1) Each facility procure AP for the patients (all from different tenders/supplier if not on tender)	Provincial reps on tender committees to provide input on specs. – if not on tender, the therapist provide input on specs MOP- they provide own specs National tender – province participates on the national tender	Mobility products – PTs, OTs and MOPs Hearing products - Audio and technician Vision products – orientation and mobility workers (canes etc. exclude specs) Communication products - Speech Self-care products - OT Cognition products- OT	MOBILITY Manual wheelchairs, assistant controlled - local Manual wheelchairs, for active users Electric/powered wheelchairs – local Walking frames and Rollators - imported Canes/sticks (including tripods, quadripods) Crutches, axilliary/elbow – imported Therapeutic footwear; diabetic, neuropathic, orthopaedic Chairs for bath/shower/toilet – 50% local Orthoses Prostheses – 50 % imported Club foot …	Yes, the tenders are very specific (detailed regulations)	Yes, but not for all products
Province 5	No	No. Due to lack of consumables - therapists can’t make custom devices	Yes. Name of scheme: See above Beneficiaries: Adults and paeds Percentage of population covered by scheme: Wheelchairs 80%; hearing aids 50% (only receive one hearing aid and not two); no specialized speech and hearing device; MOP <10% (very low) ; specs 80% (many donations) Details of scheme, including if assessment, fitting, training etc is included: Yes, maintenance not a challenge – wheelchai…	Yes	SABS but limited quality and safety wheelchair testing; Safe and quality specs for all tenders; In Province 5, no donations unless procured through a recognized SA company;	Yes. National and Limpopo guideline	Bulk purchase. From whom: All national tenders; except specs. Province procure provincially – bulk order to inform national order. Province gets permission to participate in national tender Yearly tendering. National tender done every 3 years. – provinces can order through year (waiting period – tried to keep waiting list to three months) From whom: Individual need.	Yes. All colleagues are involved to inform the technical specifications.	Mobility products: OT and PT Hearing products: SLT Vision products: Optom Communication products: Not available Self-care products: OT Cognition products: OT and SLT	MOBILITY Manual wheelchairs, assistant controlled Manual wheelchairs, for active users Electric/powered wheelchairs (rare by motivation ) Walking frames and Rollators Canes/sticks (including tripods, quadripods) Crutches, axilliary/elbow Therapeutic footwear; diabetic, neuropathic, orthopaedic (limited) Chairs for bath/shower/toilet Orthoses Prostheses Club foot braces Ramps, portable (help clien…	see above (SABS)	Yes. Main standard is that the patient must be trained and signed agreement that the device will be maintained

## Sheet: Infrastructure
	Which of these statements is most accurate when describing the availability of rehabilitation equipment and consumables in the country or area being assessed?	Which, if any, of the following commonly used rehabilitation- related medications is available in government services in the country?	Do secondary and tertiary hospitals have designated purpose- built space/gyms available for rehabilitation assessment and interventions?	Therapy gymnasium(s)	Describe common equipment in gym	Kitchen and bathroom for activity of daily living assessment and intervention	Separate treatment rooms and cubicles for different professional services	Comments and additional information
Province 1	Rehabilitation providers in both community and hospital settings have access to some of the rehabilitation equipment and consumables they require to provide quality rehabilitation Rehabilitation providers in hospital settings have access to some of the equipment and consumables they require to provide quality rehabilitation but access to those in community settings is inadequate (varies according…	Baclofen (? Level of care available? Corticosteroids (? Higher levels of care) Non-steroidal anti-inflammatory drugs (NSAIDS – all levels	Yes	3 Tertiary and 4 regional; new hospitals will all have rehab spaces; rehab are being consulted	Basic	unsure; Hospital X has it (patients also don’t stay long enough)	At community level, they have shared space (Rehab room); but sometimes there is no space (use passage); at hospitals they have dedicated space for each profession
Province 2	Rehabilitation providers in hospital settings have access to some of the equipment and consumables they require to provide quality rehabilitation but access to those in community settings is inadequate	Baclofen Corticosteroids Non-steroidal anti-inflammatory drugs (NSAIDS)	Yes	NR	Regional, tertiary, and academic hospitals have gyms; districts and regional have smaller gyms	At 2 academic and 5 rehab facilities	Yes
Province 3	Access to rehabilitation equipment and consumables is generally inadequate in both community and hospital settings	Baclofen - Check if it's still available Corticosteroids Non-steroidal anti-inflammatory drugs (NSAIDS)	Yes	NR	Tertiary and secondary	Only some facilities	Not always	Infrastructure is poor & not ideal for rehab services. Only hospitals: (named)
Province 4	NR	Botulinum toxin A – for muscle spasticity: (not ) Baclofen: (no) Corticosteroids: yes Non-steroidal anti-inflammatory drugs (NSAIDS): yes		All	Neuro plinth; paeds area; hand stations; walking rails; corner stairs	only new hospitals (?2)	Some (most hospitals have shared gym area
Province 5	Rehabilitation providers in both community and hospital settings have access to some of the rehabilitation equipment and consumables they require to provide quality rehabilitation	XX to check	Yes.	1 per hospital (40 hospitals)	Checklist for each hospital; parallel bars; cycle; standing frame etc – well equipped ; many hospitals have an allied health block	??	??

## Sheet: Rehab Information
	Within the health information system, are data collected regarding the functioning of the population, e.g. through comprehensive disability surveys or the WHO Model Disability Survey?	Within the health information system (such as the district health management information systems – DHMIS), are data routinely collected regarding the availability and utilization of rehabilitation services?	Do agencies, other than the government rehabilitation facilities (e.g. NGOs), collect rehabilitation related data	Do data collected in rehabilitation facilities reach the Ministry of Health rehabilitation unit/focal officer?	Within the health information system, are data collected that apply the coding of the International Classification of Functioning, Disability and Health (ICF)	Are any high-level indicators related to rehabilitation reported on by the government?	Are any agencies or institutes conducting research in the field of rehabilitation?	What is the main focus of the research in the field of rehabilitation?	Which are the key funding bodies supporting research in the field of rehabilitation?	Is rehabilitation a priority area of research for any of these funding bodies?
Province 1	No	No	Not aware of any	No. Hearing aids, specs and wheelchairs are reported; Info sent to national via forums (data accuracy is problematic as not all therapists report their facility’s data; sometimes response rate is low and is actually becoming lower e.g fatigue or maybe pressures linked to the pandemic; Therapists don’t always understand why the data is needed and may be another reason why therapists don’t report d…	No	No List of indicators: Lacking seriously for rehab	Yes Names: Multiple national universities; CHAI	Clinical rehabilitation research ** mostly clinical research** Suggested priorities- mostly related to cost effectiveness of rehab services- high value services; At system level; it is important to the cost-effectiveness of rehab (why governments should invest in rehab)- what are the outcomes that governments are interested in.	MRC; NRF etc. Bursaries available for PG studies	No
Province 2	No	Yes. Workload statistics – number of contact sessions; % of time spent on admin and patient care;	No Agency and data collected: not routine	Yes. WCs and HAs	No -only principles applied	No List of indicators:AD (all) issue rate is reported (in Province 2);	Yes Names: Universities; province with university teams; some facilities are doing research independently	Clinical rehabilitation research Rehabilitation system-level research Research related to the cost-effectiveness of rehabilitation	NRF; MRC;	No
Province 3	No	SW Two indicators only: wheelchairs and hearing aids	No - Don't know load. Probably not. STEPS - Clubfoot	SW Yes. Only for wheelchairs and hearing aids Other stats go to national forum (XX)	No	SW No. Sometimes: Otoxicity program: Requested data School health services sometimes Assistive budget sometimes requested by national TB: Ototoxicity was reported at national level - TB Rx changed - Injectables stopped NIH: Hearing aids Sometimes funding for backlog	Yes	NR	NR	NR
Province 4	SW No (only wheelchairs and hearing aids) StatsSA – Washington questionnaire on disability	SW Limited - Only hearing aids and wheelchairs Availability and utilization – case load information (new patients and treatment sessions); report to hospital information managers (new patients referred and new patients not referred); not necessarily reported further MOP – stats for patients and contacts	No - DPSA – data on ? prevalence on disability (monthly report): XX input here	NR	No	YES Wheelchairs and hearing aids (province submitted indicators to be added to the national database)	Yes, Uni X and Y (conduct research in province); only individuals conducting research but not linked or done in collaboration with province; e.g. Uni Y support parents with children with disabilities	Clinical rehabilitation research - mostly clinical (M and D studies) Rehabilitation system-level research- none Research related to the cost-effectiveness of rehabilitation - ? None	Universities or self funded	NR
Province 5	No	No	No - not known	Yes	No	No List of indicators: wheelchairs and hearing aids; specs; mops;	No Names: Not rehab research – few projects done are in management	NR	NR	No

## Sheet: Emergency Preparedness
	Is rehabilitation integrated in emergency response plans?	Is there a plan for managing a potential surge of rehabilitation needs in the event of a sudden onset disaster?	Is the rehabilitation capacity mapped and known to the Ministry of Health and Health Emergency Operation Centre/National Emergency Management Agency?	Is there rehabilitation available in areas at high risk of sudden onset disaster?	Is there a stockpile of AP in high-risk areas?	Are there established referral pathways between rehabilitation services in high risk areas and those in low risk areas?
Province 1	Not really	Plans were facility based – changes made as the pandemic progressed	No	No. Rehab available in districts; but not necessarily MD team available in district and patient may be referring	No stockpile for AP	no
Province 2	Yes	No	No	no	no	no
Province 3	No. Not featured or included, low on priority, because we are not frontline workers.	No. Not featuring in emergency plans Rehab specific - no	No	No. Only in district services	No. Except prefabricated orthoses. Orthoses.	no
Province 4	Rehab is not integrated	No	No – we don’t have a ministry of emergency	NA – (no)	NA	no
Province 5	? used to be included but will have to confirm- often the focus is not on rehab ; focus on medicine and nursing	No	No	No	No	No

## Sheet: COVID-19
	Please indicate which rehabilitation services were commonly continued, which were not and how rehabilitation personnel were re- purposed.	Considering the major implications for rehabilitation user groups, which users were disadvantaged most and why.	Who was responsible for decision making and how were decisions made?	What were the decision-making processes? Were they local or centralised?	Were decisions made in consultation with rehabilitation providers?	What factors drove decisions, and how did decisions vary across different health systems (e.g. highly privatised systems versus public systems)?	What good practices surrounding decision-making were identified in countries where rehabilitation providers considered an optimal/better balance between service continuation and disruption was achieved?	What were the other concerns and challenges reported by rehabilitation providers during the COVID-19 outbreak?	What were the underlying factors that drove these concerns/challenges?							Comments and additional information
Province 1	Province 1 Rehabilitation Centre- rehab continued; Physical distancing is a challenge during rehab session (therapists and patients were anxious); Biggest risk were therapists bringing virus into the centre- patients had no visits and did not leave centre Precautionary measures helped to mobilise services again; Province 1 – inpatient rehab continued (may have varied between districts); No staff …	Outpatient clinics were closed; At beginning of pandemic, Province 1 Rehabilitation Centre had mass discharge; stroke patients were not admitted; concentrated on spinal cord patients (prioritisation); Now back to normal	Facility/district level	Decentralised	Yes, therapists were most likely included; At Province 1 Rehabilitation Centre-mid-level rehab managers were consulted to devise as strategy based on higher level instruction	Safety of patients and staff -risk of spreading COVID; Diagnosis as well as the ability to be cared for at home e.g. spinal cord will be challenging to be cared for at home;	The use of technology e.g. online team meetings; Prior to COVID; now there are tablets for each area to allow face time with patients; tele-rehab- therapists forced to follow-up patients using online/phone methods; Hopefully technology will be more integrated into services;	Patients not going out for weekend- it was one method to assess how well the patient is coping at home and what the challenges are; only go home on discharge and when the family understand the impact of the disability; Families are now allowed to visit but they still don’t obtain full understanding of the disability; High numbers of ADs were issued to inpatients – because inpatients had to discha…	Physical disconnect between families and patients;							Budget cuts – will vacant posts be filled; as well as the impact on budget for ADs; No clear direction at this stage in terms of the impact of budget cuts – future meetings will tell Response of the therapists- initially very scared and they were anxious; they needed time to get to grips with the virus and understand risks associated with their work. Staff did quite well – close contact is very i…
Province 2	NR	NR	NR	NR	NR	NR	NR	NR	NR
Province 3	NR	NR	NR	NR	NR	NR	NR	NR	NR
Province 4	Physiotherapy Occupational Therapy Audiology Speech and Language Therapy All hospital based continued but out-patient care discontinued (now outpatient appointments are given); outpatient load also affected as they have to travel by public transport ICU - continued General wards – continued Outpatients – discontinued for level 5 Outreach -discontinued level 4	Paediatric group (influenced by public transport CVAs NCDs – reduce scheduling to reduce COVID risk	Provincial office but hospital managers had to make final decision	Hospital levels	Not specifically (only blanket statements)	COVID rates and government regulations – private and public systems were equally affected ** prioritised outreach/home -based care (visits) and highlighted factors below	Technology was tried but limited due to internet access etc. Better infection control mechanisms (use of PPE better)	NR	NR
Province 5	All services continued – home programs and follow-up done by phone (many patients were sent home)	CP children and mothers – don’t have information	Exco (top management) made decisions and came via HR- never discussed with rehab and decisions were challenged; not all challenges were successful; Decisions were made by COVID command centre but rehab was not included.	NR	NR	NR	Staff rotated at each unit – on usual on call system (PT and OT and SLT);	Major concerns were fear of not understanding the disease – worried about after-effects of illness ; concerned about an increase need for assistive devices; driven by unknown; fear of contracting disease and not having enough staff if some are ill; Speech and Optomo were side-lined; concerned about continuation of treatment of non-covid patients	NR
